# Supplementary material for: The effect of walking speed on the foot inter-segment kinematics, ground reaction forces and lower limb joint moments
Source: PeerJ. 2018 Aug 23;6:e5517. doi: 10.7717/peerj.5517 (PMC6109584; doi:10.7717/peerj.5517)
Supplement: Supplemental Information 1 [file peerj-06-5517-s001.xlsx]

## Sheet: Sheet1
Slow Walking (SW)	Walking speed (m/s)	Stride time (s)	Stance duration (s)	Stance phase (% gait cycle)	Cadence (strides/min)	Stride length (m)
1	0.98	1.09	0.63	57.64	105.7	1.28
2	0.96	1.12	0.65	57.92	109.4	1.33
3	1.05	1.13	0.67	58.11	112.5	1.3
4	1.03	1.08	0.64	58.47	106.5	1.34
5	1.01	1.11	0.66	58.98	108.3	1.28
6	1.04	1.12	0.68	56.53	107.9	1.32
7	0.99	1.1	0.66	57.22	105.8	1.29
8	1.03	1.13	0.63	59.11	111.4	1.33
9	1.02	1.08	0.64	57.67	110.5	1.31
10	1.01	1.1	0.65	58.29	107.5	1.32
Mean	1.01	1.11	0.65	57.99	108.6	1.31
Normal Walking (NW)
1	1.31	0.98	0.51	55.89	123.5	1.37
2	1.3	1.06	0.54	55.34	127.9	1.39
3	1.37	0.92	0.56	57.21	125.8	1.35
4	1.35	0.95	0.57	56.87	127.4	1.34
5	1.36	0.93	0.56	57.86	125.3	1.38
6	1.34	0.98	0.58	55.98	128.7	1.36
7	1.33	1.01	0.54	56.87	127.4	1.39
8	1.36	0.92	0.55	55.12	126.8	1.35
9	1.35	0.96	0.53	56.65	125.9	1.36
10	1.32	0.92	0.56	55.89	126.2	1.38
Mean	1.34	0.96	0.55	56.31	126.5	1.37
Fast Walking (FW)
1	1.71	0.82	0.38	46.87	152.7	1.45
2	1.65	0.76	0.41	45.97	155.6	1.44
3	1.72	0.78	0.43	48.93	153.9	1.47
4	1.67	0.81	0.37	49.34	154.8	1.39
5	1.7	0.77	0.38	50.12	153.8	1.4
6	1.69	0.81	0.39	47.91	155.1	1.41
7	1.67	0.83	0.36	49.35	154.9	1.42
8	1.66	0.78	0.37	49.68	153.6	1.41
9	1.7	0.77	0.4	48.27	152.7	1.4
10	1.69	0.8	0.41	46.28	155.6	1.42
Mean	1.69	0.79	0.39	48.27	154.3	1.42
