# Supplementary material for: The effect of walking speed on the foot inter-segment kinematics, ground reaction forces and lower limb joint moments
Source: PeerJ. 2018 Aug 23;6:e5517. doi: 10.7717/peerj.5517 (PMC6109584; doi:10.7717/peerj.5517)
Supplement: Supplemental Information 3 [file peerj-06-5517-s003.xlsx]

## Sheet: Sheet1
Slow Walking (SW)	Peak braking (BW)	Peak propulsive (BW)	Peak vertical (BW)	VALR (BW/s)	Knee flexion moment	Knee extension moment	Knee adduction	Ankle dorsiflexion	Ankle plantarflexion	Ankle eversion
1	0.22	0.25	1.33	10.32	0.24	0.59	0.08	0.23	0.35	0.09
2	0.19	0.24	1.39	9.98	0.28	0.64	0.09	0.21	0.36	0.12
3	0.2	0.24	1.36	9.87	0.23	0.57	0.07	0.21	0.38	0.13
4	0.21	0.22	1.34	9.92	0.24	0.58	0.08	0.22	0.39	0.1
5	0.23	0.23	1.35	9.78	0.27	0.61	0.08	0.21	0.38	0.11
6	0.18	0.21	1.37	10.27	0.22	0.62	0.07	0.2	0.4	0.09
7	0.22	0.22	1.36	9.75	0.25	0.59	0.09	0.22	0.36	0.12
8	0.21	0.23	1.34	9.89	0.27	0.65	0.08	0.21	0.37	0.09
9	0.2	0.2	1.38	10.05	0.24	0.65	0.08	0.2	0.38	0.1
10	0.19	0.21	1.35	10.06	0.26	0.66	0.09	0.2	0.36	0.12
Mean	0.21	0.23	1.36	9.99	0.25	0.62	0.08	0.21	0.37	0.11
Normal Walking (NW)	Peak braking (BW)	Peak propulsive (BW)	Peak vertical (BW)	VALR (BW/s)	Knee flexion moment	Knee extension moment	Knee adduction	Ankle dorsiflexion	Ankle plantarflexion	Ankle eversion
1	0.21	0.23	1.39	11.93	0.26	0.64	0.08	0.13	0.39	0.13
2	0.23	0.22	1.44	11.97	0.27	0.65	0.08	0.15	0.44	0.1
3	0.21	0.25	1.38	12.14	0.28	0.62	0.1	0.16	0.38	0.12
4	0.23	0.26	1.42	12.09	0.34	0.68	0.08	0.14	0.41	0.09
5	0.24	0.24	1.45	12.21	0.32	0.67	0.08	0.13	0.43	0.12
6	0.2	0.23	1.43	11.89	0.32	0.63	0.07	0.14	0.42	0.08
7	0.22	0.25	1.4	12.19	0.34	0.66	0.08	0.16	0.41	0.09
8	0.2	0.26	1.44	12.05	0.32	0.64	0.08	0.17	0.39	0.1
9	0.22	0.22	1.45	11.92	0.34	0.66	0.09	0.15	0.44	0.13
10	0.2	0.24	1.39	12.02	0.33	0.64	0.09	0.16	0.42	0.12
Mean	0.22	0.24	1.42	12.04	0.31	0.65	0.08	0.15	0.41	0.11
Fast Walking (FW)	Peak braking (BW)	Peak propulsive (BW)	Peak vertical (BW)	VALR (BW/s)	Knee flexion moment	Knee extension moment	Knee adduction	Ankle dorsiflexion	Ankle plantarflexion	Ankle eversion
1	0.24	0.29	1.72	18.44	0.44	0.78	0.11	0.17	0.48	0.12
2	0.26	0.27	1.69	18.64	0.43	0.75	0.12	0.16	0.53	0.15
3	0.28	0.28	1.74	18.56	0.48	0.76	0.13	0.19	0.51	0.13
4	0.25	0.3	1.71	18.57	0.45	0.79	0.12	0.2	0.54	0.14
5	0.26	0.31	1.73	18.62	0.42	0.77	0.1	0.17	0.49	0.15
6	0.27	0.27	1.72	18.61	0.47	0.74	0.12	0.16	0.53	0.14
7	0.25	0.26	1.74	18.53	0.46	0.75	0.11	0.21	0.52	0.13
8	0.29	0.29	1.68	18.58	0.47	0.76	0.12	0.2	0.5	0.15
9	0.26	0.27	1.7	18.57	0.45	0.74	0.13	0.18	0.49	0.13
10	0.25	0.28	1.71	18.51	0.45	0.76	0.13	0.19	0.52	0.13
Mean	0.26	0.28	1.71	18.56	0.45	0.76	0.12	0.18	0.51	0.14
